# Supplementary material for: Endothelial Slit2 guides the Robo1-positive sympathetic innervation during heart development
Source: eLife. 2025 Dec 17;14:RP105932. doi: 10.7554/eLife.105932 (PMC12711195; doi:10.7554/eLife.105932)
Supplement: Figure 1—source data 2. [file elife-105932-fig1-data2.xlsx]

## Sheet: Figure 1
Figure 1. Constitutive knock-outs
C. Ventricular size (cTnI)
Slit1 E14.5			Slit2 E14.5		Slit2 E18.5			Slit3 E14.5		Slit3 E18.5			Robo1 E14.5		Robo1 E18.5			Robo2 E14.5		Robo2 E18.5			Robo1/2 E15.5
WT	Slit1KO		WT	Slit2KO	WT	Slit2KO		WT	Slit3KO	WT	Slit3KO		WT	Robo1KO	WT	Robo1KO		WT	Robo2KO	WT	Robo2KO		WT	Robo1/2KO
0.849561	0.732498		1.07189	1.04744	0.818608	0.591043		0.778405	1.16463	1.20412	0.87683		0.928057	1.01283	0.872879	0.949048		0.959468	1.01855	0.732455	0.962761		0.971201	1.08652
1.03225	0.873181		1.08872	1.05974	1.04105	0.961231		1.03948	1.18187	0.840742	0.846059		0.998634	1.00841	0.900893	0.938056		0.936802	1.05495	0.96528	1.06166		0.973002	0.966344
0.787949	0.912498		0.793505	0.950298	1.06742	1.12355		1.04802	0.803801	0.955136	1.09748		1.0731	1.00123	0.91971	0.745298		1.10373	1.13522	0.99968	1.06188		1.0558	1.23067
0.959428	0.923488		1.03546	1.06985	1.07291	1.13663		1.00755	0.903664				1.00021	1.05274	1.13733	1.45721				1.30259	0.825113
1.05398	1.10437		0.942641	1.03927				1.12654							1.16919	1.24401
1.07534	1.24402		1.06779	1.02781
1.2415
