# Supplementary material for: Endothelial Slit2 guides the Robo1-positive sympathetic innervation during heart development
Source: eLife. 2025 Dec 17;14:RP105932. doi: 10.7554/eLife.105932 (PMC12711195; doi:10.7554/eLife.105932)
Supplement: Figure 3—source data 1. [file elife-105932-fig3-data1.xlsx]

## Sheet: Figure 2
Figure 2. Conditional knock-outs
B. Total innervation (Prph)
Slit2 Tie2-cre		Slit2 myh6-creERT2			Robo1/2
WT	Slit2KO	WT	Slit2KO		WT	Robo1KO	wnt1cre	Tie2Robo1/2KO
0.898233	0.649127	0.574828	0.813435		0.847208	0.695358	0.325036	0.25014
0.652125	0.649045	1.54744	0.421722		1.0002	0.589644	0.522022	0.462364
1.21544	0.517305	0.877732	0.935143		1.43977	0.409735	0.546732	0.492041
0.834954	0.477029	0.948592	1.15698		0.810981	0.281521	0.180052	0.245442
1.39925	0.433615	1.14648	1.1424		0.901857	0.2796		0.155762
					1.08915
					0.910855
