# Supplementary material for: Endothelial Slit2 guides the Robo1-positive sympathetic innervation during heart development
Source: eLife. 2025 Dec 17;14:RP105932. doi: 10.7554/eLife.105932 (PMC12711195; doi:10.7554/eLife.105932)
Supplement: Figure 3—source data 2. [file elife-105932-fig3-data2.xlsx]

## Sheet: Figure 3
Figure 3
B. Sympathetic innervation (TH)
WT	Slit2cKO
0.855265	0.47417
1.1401	0.399678
1.00464	0.480346
0.782442	0.335039
1.21755	0.727551
