# Supplementary material for: Endothelial Slit2 guides the Robo1-positive sympathetic innervation during heart development
Source: eLife. 2025 Dec 17;14:RP105932. doi: 10.7554/eLife.105932 (PMC12711195; doi:10.7554/eLife.105932)
Supplement: Figure 3—source data 3. [file elife-105932-fig3-data3.xlsx]

## Sheet: Figure 3
Figure 3
D. Coronary vessels
WT	Slit2cKO
1.21969	1.18993
0.936793	0.88732
0.985196	0.987748
0.849608	0.991153
0.790345	1.11629
