# Supplementary material for: Endothelial Slit2 guides the Robo1-positive sympathetic innervation during heart development
Source: eLife. 2025 Dec 17;14:RP105932. doi: 10.7554/eLife.105932 (PMC12711195; doi:10.7554/eLife.105932)
Supplement: Figure 3—source data 4. [file elife-105932-fig3-data4.xlsx]

## Sheet: Figure 3
Figure 3
H. Baseline heart rate
WT	Slit2cKO
364.265	458.657
386.169	435.991
446.664	397.437
434.777	441.751
416.321	430.956
403.952	317.057
