# Supplementary material for: Endothelial Slit2 guides the Robo1-positive sympathetic innervation during heart development
Source: eLife. 2025 Dec 17;14:RP105932. doi: 10.7554/eLife.105932 (PMC12711195; doi:10.7554/eLife.105932)
Supplement: Figure 3—source data 5. [file elife-105932-fig3-data5.xlsx]

## Sheet: Figure 3
Figure 3
I. Sympathetic stimulation
WT	Slit2cKO
49.1205	10.6343
41.7415	21.2397
26.4973	21.4556
33.9695	22.2688
39.9873	36.1238
34.3031	23.485
